# Supplementary material for: Diversity of Cellular Slime Molds (Dictyostelids) in the Fanjing Mountain Nature Reserve and Geographical Distribution Comparisons with Other Representative Nature Reserves in Different Climate Zones of China
Source: Microorganisms. 2024 May 24;12(6):1061. doi: 10.3390/microorganisms12061061 (PMC11206006; doi:10.3390/microorganisms12061061)
Supplement: Supplementary file 1 [file microorganisms-12-01061-s001.zip]

Archive with 1 entries (1 files):
- microorganisms-2994770-supplementary.pdf
